# Supplementary material for: Racialized migrant women’s discrimination in maternal care: a scoping review
Source: Int J Equity Health. 2025 Jan 20;24:16. doi: 10.1186/s12939-025-02384-8 (PMC11744886; doi:10.1186/s12939-025-02384-8)
Supplement: Supplementary file 1 — Supplementary Material 1. [file 12939_2025_2384_MOESM1_ESM.xlsx]

## Sheet: Sheet1
Article No.	Authors	Year	Title	Aim	Methodology	Population	Host Country	Migration Term
1	Aasheim, V., Nilsen, R. M., Vik, E. S., Small, R., & Schytt, E.	2020	Epidural analgesia for labour pain in nulliparous women in Norway in relation to maternal country of birth and migration related factors.	To investigate associations between maternal country of birth and other migration-related factors (reason for migration, length of residence, paternal country of birth) and the use of epidural analgesia during labour in nulliparous women in Norway.	Quantitative	First-generation migrants (n=75,922) and non-migrants - Norwegian-born women (n=444,496).Women who have not previously given birth and delivered from gestational week 22 in Norway between 1990-2013.	Norway	Migrant
2	Agbemenu, K., Banke-Thomas, A., Ely, G., & Johnson-Agbakwu, C.	2019	Avoiding obstetrical interventions among US-based Somali migrant women: A qualitative study.	To identify perceived protective mechanisms used to avoid obstetric interventions as well as the underpinning factors that influence aversion to obstetrical interventions by Somali refugee women.	Qualitative	Migrant Somali women based in the US (n=40).	U.S.A	Migrant
3	Almeida, L. M., Caldas, J. P., Ayres-de-Campos, D., & Dias, S.	2014	Assessing maternal healthcare inequities among migrants: A qualitative study.	To verify whether there are dif­ferences regarding women’s perceptions about quality and appropriateness of care received between immigrant and native women, during pregnancy and postpartum.	Qualitative	New mothers from various background (n=31), including those born in Portuguese-speaking African countries, Eastern European countries, and Brazil.Portuguese natives served as a comparison group.	Portugal	Migrant
4	Almeida, L. M., Casanova, C., Caldas, J., Ayres-de-Campos, D., & Dias, S.	2014	Migrant Women’s Perceptions of Healthcare During Pregnancy and Early Motherhood: Addressing the Social Determinants of Health.	To provide qualitative information on the access, use and perceived quality of care during pregnancy and early motherhood, reported by a group of immigrants in a large urban area in northern Portugal.	Qualitative	New mothers from various background (n=31), including those born in Portuguese-speaking African countries, Eastern European countries, and Brazil. Portuguese natives served as a comparison group.	Portugal	Migrant
5	Ayiasi, R. M., Mangwi, A. J. O., Young, R., Orach, C. G., & Morgan, R.	2022	Ethnicity, gender, and migration status: Applying intersectionality methodology to explore barriers to equitable health systems for maternal and newborn health among immigrant populations in Masindi, Uganda.	To gain a deeper understanding of why immigrant populations were using maternal health services less than the general population and what the barriers were in order to suggest interventions that can foster equitable access to maternal health services.	Qualitative	Economic immigrants from Sudan (n=40).	Uganda	Immigrant
6	Bains, S., Skraning, S., Sundby, J., Vangen, S., Sorbye, I. K., & Lindskog, B.	2021	Challenges and barriers to optimal maternity care for recently migrated women-a mixed-method study in Norway.	To identify challenges and barriers recently arrived migrant women face in accessing and utilising the maternity healthcare service in Norway.	Mixed-methods	Newly arrived migrant women (<5 years) and born in a low- or middle-income country.	Norway	Migrant
7	Bains, S., Sundby, J., Lindskog, B., Vangen, S., Diep, L. M., Owe, K. M., & Sorbye, I. K	2021	Satisfaction with maternity care among recent migrants: An interview questionnaire-based study.	To examine factors associated with recently migrated women’s satisfaction with maternity care in Norway.	Quantitative (cross-sectional)	Newly arrived migrant women (<5 years) and born in a low- or middle-income country.	Norway	Migrant
8	Bains, S., Sundby, J., Lindskog, B., Vangen, S., & Sorbye, I. K.	2021	Newly Arrived Migrant Women’s Experience of Maternity Health Information: A Face-to-Face Questionnaire Study in Norway.	To explore factors associated with migrant women’s understanding of the information provided by maternity staff, and determine which maternal health topics the women had received insufficient coverage of.	Quantitative	Newly arrived migrant women (<5 years) and born in a low- or middle-income country.	Norway	Migrant
9	Barata, C.	2022	“Mix of Races, Bad Uterus”: Obstetric Violence in the Experiences of Afro-Brazilian Migrants in Portugal.	I analyze the perception of three Afro-Brazilian migrants about their perinatal experiences of obstetric care in the Portuguese public sector between 2013 and 2019.	Qualitative	Migrant Brazilian women of mixed African, Indigenous, European and/or Western Asian descent (n=3).	Portugal	Migrant
10	Barkensjo, M., Greenbrook, J. T. V., Rosenlundh, J., Ascher, H., & Elden, H.	2018	The need for trust and safety inducing encounters: A qualitative exploration of women’s experiences of seeking perinatal care when living as undocumented migrants in Sweden	To provide a composite description of women’s experiences of clinical encounters throughout pregnancy and childbirth, when living as undocumented migrants in Sweden.	Qualitative	Undocumented migrants and EU citizens without residency permits who were pregnant and/or had given birth in Sweden (n=13).	Sweden	Migrant
11	Cai, D., Villanueva, P., Stuijfzand, S., Lu, H., Zimmermann, B., & Horsch, A.	2022	The pregnancy experiences and antenatal care services of Chinese migrants in Switzerland: A qualitative study.	To explore the pregnancy and antenatal care experiences of Chinese migrants in Switzerland, intending to clarify their maternity care needs.	Qualitative	Chinese migrant women (n=14) and their families (n=13).	Switzerland	Migrant
12	Cerdena, J. P.	2023	The prenatal care color line and Latina migrant motherhood.	To describe how racialized patterns of obstetric care for Latinx pregnant people across this prenatal care color line exclude them from equitable treatment while also reproducing “Latinx” as a racial category.	Qualitative	Pregnant women (n=65) who had migrated from Latin America and the Caribbean to southern Connecticut and providers or staff members (n=3) between 2019 and 2021 at the prenatal clinic from which these women received care.	USA	Migrant
13	Clark, C. L., Glavin, K., Missal, B. E., & Saeteren, B.	2018	Is there a common experience? Somali new mothers’ childbirth experiences in Norway and the United States.	To compare the childbirth experiences of Somali immigrant mothers in the USA and Norway .	Qualitative	18-42 old Somali women (n=12 women in USA and n=10 women in Norway)	Norway and the U.S.A	Immigrant
14	Costa, R., Rodrigues, C., Dias, H., Covi, B., Mariani, I., Valente, E. P., Zaigham, M., Vik, E. S., Grylka-Baeschlin, S., Arendt, M., Santos, T., Wandschneider, L., Drglin, Z., Drandic, D., Radetic, J., Rozee, V., Elden, H., Mueller, A. N., Barata, C., … Lazzerini, M.	2022	Quality of maternal and newborn care around the time of childbirth for migrant versus nonmigrant women during the COVID-19 pandemic: Results of the IMAgiNE EURO study in 11 countries of the WHO European region.	To describe the perception of quality of maternal and newborn care around the time of childbirth among migrant and nonmigrant women in Europe	Quantitative (cross-sectional)	Migrant and nonmigrant women (n=1781 migrant women and n=20 653 nonmigrant women)	Sweden, Italy, Norway, Portugal, Slovenia, Luxembourg, Israel, France, Germany, Croatia, Serbia and Switzerland	Migrant
15	Cross-Sudworth, F., Williams, M., & Gardosi, J.	2015	Perinatal deaths of migrant mothers: Adverse outcomes from unrecognised risks and substandard care factors.	To investigate the factors that may have contributed to a high rate of adverse outcomes in pregnancies of migrant mothers in the West Midland.	Multi-case	Perinatal deaths(n=36) from 3 hospitals, including 30 stillbirths and 6 early neonatal deaths from 34 weeks' gestation, with 18 normally formed babies and 18 with congenital anomalies to mothers who were born outside the UK.	UK	Migrant
16	Dadras, O., Taghizade, Z., Dadras, F., Alizade, L., Seyedalinaghi, S., Ono-Kihara, M., Kihara, M., & Takeo, N.	2020	“It is good, but I can’t afford it ...” potential barriers to adequate prenatal care among Afghan women in Iran: A qualitative study in South Tehran.	To explore the concerns of Afghan women in seeking prenatal care and describe the potential obstacles toward adequate access to such services among pregnant Afghan women in Iran.	Qualitative	Pregnant Afghani women (n=30).	Iran	Refugees and Immigrants
17	Doetsch, J., Almendra, R., Carrapatoso, M., Teixeira, C., & Barros, H.	2021	Equitable migrant-friendly perinatal healthcare access and quality in public maternity units in Portugal.	To compare self-perceived assessments of migrant women and directors of obstetrics and gynaecology departments on equitable migrant-friendly perinatal healthcare quality and access during the intrapartum and postpartum period at public maternities in Portugal.	Quantitative (cross-sectional)	Migrant women (n=1134) from Public Maternity hospitals in Portugal (n=32).	Portugal	Migrant
18	Due, C., Walsh, M., Aldam, I., Winter, A., Cooper, S., Sheriff, J., & Ziersch, A.	2022	Perinatal care for women with refugee backgrounds from African countries: A qualitative study of intersections with psychological wellbeing.	To understand the relationship between psychological wellbeing and perinatal care amongst this population, and; to identify areas for improved perinatal healthcare services to ensure positive wellbeing.outcomes in this population.	Qualitative	Women from various African countries (n=39).19 women were from 7 African countries– seven both prior to and after having their babies, two only while pregnant and ten only after their baby had been born. Healthcare staff (n=20).	Australia	Refugee
19	Evans, M., Plows, J., McCarthy, R., McConville, B., & Haith-Cooper, M.	2022	What refugee women want from maternity care: A qualitative study.	To ask what refugee women require from maternity care to reduce adverse risks, and improve maternity care experiences.	Qualitative	Mothers with preschool age children and were asylum seekers or refugees who had given birth in the UK (n=10).	UK	Refugee
20	Feldman-Savelsberg, P.	2022	Strange expectations: Cameroonian migrants and their German healthcare providers debate obstetric choices.	To explore Cameroonian women and healthcare staff's expectations regarding healthcare interactions in obstetric care.	Qualitative	Cameroonian migrants in Germany (n=50).	Germany	Migrants
21	Funge, J. K., Boye, M. C., Johnsen, H., & Norredam, M.	2020	“No Papers. No Doctor”: A Qualitative Study of Access to Maternity Care Services for Undocumented Immigrant Women in Denmark.	To explore undocumented immigrant women’s experiences of, as well as their access to, maternity care services during pregnancy in Denmark.	Qualitative	Undocumented migrant women (n=21).	Denmark	Immigrant
22	Ganann, R., Sword, W., Newbold, K. B., Thabane, L., Armour, L., & Kint, B.	2020	Influences on mental health and health services accessibility in immigrant women with post-partum depression: An interpretive descriptive study.	To explore factors that contribute to postpartum depression and health service accessibility, and the role of health services in supporting immigrant women with PPD.	Qualitative	Immigrant women n=11 women Countries of origin Bangladesh, China, Colombia, India, Jamaica, Pakistan, Philippines and Sudan.	Canada	Immigrant
23	Gebreyesus, T., Gottlieb, N., Sultan, Z., Ghebrezghiabher, H. M., Tol, W., Winch, P. J., Davidovitch, N., & Surkan, P. J.	2020	Barriers to contraceptive careseeking: The experience of Eritrean asylum-seeking women in Israel.	To explore the structural barriers to family planning (i.e. contraceptive services) for Eritrean women in Israel that are rooted in their temporary legal status and the patchwork of family planning services.	Qualitative	Phase I: In-depth interviews key informants (KIs) (n=25) ,18 women and 7 men. Phase II: I 6 female participants (in-depth interviews) ,20 female participants (Focus Group Discussions).	Israel	Asylum seeker
24	Goodwin, L., Hunter, B., & Jones, A.	2018	The midwife-woman relationship in a South Wales community: Experiences of midwives and migrant Pakistani women in early pregnancy.	To explore midwife–woman relationships for migrant and minority ethnic women in the UK.	Qualitative	Migrant Pakistani participants (n= 9 ) Midwives (n=110).	UK	Migrant
25	Groleau, D., Benady-Chorney, J., Panaitoiu, A., & Jimenez, V.	2019	Hyperemesis Gravidarum in the context of migration: When the absence of cultural meaning gives rise to “blaming the victim.”	To understand the meaning and experience of HG among immigrant women in Canada.	Qualitative	Immigrant women (n=11) ,Canadian-born women (n=4).	Canada	Immigrant
26	Henderson, J., Carson, C., Jayaweera, H., Alderdice, F., & Redshaw, M.	2018	Recency of migration, region of origin and women’s experience of maternity care in England: Evidence from a large cross-sectional survey.	To examine women’s experience of maternity care by both recency of migration and region of origin.	Quantitative (cross-sectional)	Postpartum women in England (both migrant and native) (n=5332) (79% were UK born, 21% were born outside the UK).	UK (England)	Migrant
27	Henry, J., Beruf, C., & Fischer, T.	2020	Access to Health Care for Pregnant Arabic-Speaking Refugee Women and Mothers in Germany.	To investigate how premigration experiences, conceptions about pregnancy and childbirth, health literacy, and language skills influence access to health care, experiences of health care, and childbirth.	Qualitative	Arabic-speaking refugee women in Germany (n=12).	Germany	Refugee
28	Herrero-Arias, R., Ortiz-Barreda, G., & Carrasco-Portino, M.	2022	Maternity care through the eyes of Southern European immigrant parents in Norway.	To explore Southern European immigrant mothers and fathers’ experiences of reproductive health services in Norway, and their perceptions of health providers’ beliefs and attitudes regarding pregnancy and childbirth.	Qualitative	Southern European migrants, mothers (n=11) and fathers (n=4) living in Norway.	Norway and the USA	Immigrant
29	Higginbottom, G. M. A., Safipour, J., Yohani, S., O’Brien, B., Mumtaz, Z., & Paton, P.	2015	An ethnographic study of communication challenges in maternity care for immigrant women in rural Alberta.	To identify the nature of communication difficulties in maternity services as perceived by cohorts of immigrant women (IW), health care providers (HCP) and social service providers (SSP).	Qualitative	Immigrant women who recently moved to Canada (n=12), HCP (n=13), SSP (n=6).	Canada	Immigrant
30	Ikhilor, P. O., Hasenberg, G., Kurth, E., Asefaw, F., Pehlke-Milde, J., & Cignacco, E.	2019	Communication barriers in maternity care of allophone migrants: Experiences of women, healthcare professionals, and intercultural interpreters.	To describe the communication barriers faced by allophone migrant women when accessing maternity care service.	Qualitative	Migrant women, HCP and interpreters in Switzerland (n=36) (10 migrant women, 22 HCPs, 4 interpreters).	Switzerland	Migrant
31	Johnsen, H., Christensen, U., Juhl, M., & Villadsen, S. F	2020	Contextual Factors Influencing the MAMAACT Intervention: A Qualitative Study of Non-Western Immigrant Women’s Response to Potential Pregnancy Complications in Everyday Life.	To analyze the context of the implementation of the MAMAACT intervention to investigate how the intended intervention mechanisms regarding response to pregnancy complications were affected by barriers in non-Western immigrant women’s everyday life situations.	Qualitative	Non-Western immigrants (n=21).	Denmark	Immigrant
32	Konje, J. K., & Konje, J. C.	2021	Experiences of accessing maternity care in the UK: Perspectives from Somali migrant women in Leicester.	To explore and describe the views and experiences of Somali migrant women on accessing care before and during pregnancy in the UK and the factors that influence these, and on childbirth.	Qualitative	Somali migrant women living in Leicester UK (n=16).	UK	Migrant
33	Kuipers, Y. J., & Mestdagh, E.	2022	The experiential knowledge of migrant women about vulnerability during pregnancy: A woman-centred mixed-methods study.	To examine if pregnant migrant women’s experiential knowledge of vulnerability corresponds with sets of criteria of vulnerability, and to explore how migrant women make sense of vulnerability during pregnancy.	Mixed-methods	Pregnant migrant women (n=89),16 years of age or older, with a migrant western and nonwestern background, during any trimester of pregnancy.	Netherlands	Migrant
34	Ling, L., Eraso, Y., & Mascio, V. D. (	2022	First-generation Nigerian mothers living in the UK and their experience of postnatal depression: An interpretative phenomenological analysis.	To explore the lived experiences of First-Generation Nigerian Mothers (FGNMs) who suffered PND, their coping behaviours and treatment experiences in the UK.	Qualitative	Nigerian-born mothers (n=6) who have had children in the UK, had PND diagnosis, treatment experience, and those who spoke fluent English.	UK	Immigrant
35	Lukin, T.-T., Saidarab, S., Bogren, M., & Premberg, Å.	2023	Syrian women’s experiences of being pregnant and receiving care at antenatal clinics in Sweden for the first time after migration.	To describe Syrian women’s experiences of being pregnant and receiving care at antenatal clinics in Sweden for the first time after migration.	Qualitative	Women from Syria (n=11) who underwent their first pregnancy in Sweden, with the possibility that they had given birth earlier in other countries.	Sweden	Migrant
36	McClellan, C., & Madler, B.	2022	Lived Experiences of Mongolian Immigrant Women Seeking Perinatal Care in the United States.	To explore the lived experiences of Mongolian immigrants seeking perinatal care in the United States.	Qualitative	Mongolian-born women currently living in the United States (n=12) who accessed health care during pregnancy or delivery.	USA	Immigrant
37	Mehrara, L., Gjernes, T. K. O., & Young, S.	2022	Immigrant women’s experiences with Norwegian maternal health services: Implications for policy and practice.	Explores the experiences of immigrant women from diverse cultural backgrounds with the Norwegian maternity health care during their pregnancies and births.	Qualitative	Immigrant women who delivered in Norway (n=9) each with a different ethnic background.	Norway	Immigrant
38	Merry, L., Semenic, S., Gyorkos, T. W., Fraser, W., & Gagnon, A. J.	2016	Predictors of Unplanned Cesareans among Low-Risk Migrant Women from Low- and Middle-Income Countries Living in Montreal, Canada.	To identify medical, migration, social, and health service predictors of unplanned cesareans in low-risk migrant women from LMICs giving birth in Montreal, Canada. To identify modifiable factors that may be addressed through prenatal care and education, support during labor, and/or initiatives aimed at improving the overall social conditions of migrants	Quantitative	Control group (n=1,615 ) and (n=233) cases regarding unplanned cesarean indicated by failure to progress, fetal distress, or cephalopelvic disproportion.	Canada	Migrant
39	Mohammadi, S., Carlbom, A., Taheripanah, R., & Essen, B.	2017	Experiences of inequitable care among Afghan mothers surviving near-miss morbidity in Tehran, Iran: A qualitative interview study.	Exploring the experiences of maternal care among Afghan near-miss survivors in Tehran to increase insight into strategies for reducing delays and providing optimal and equitable care for migrants.	Qualitative	Migrant Afghan women (n=11) and men partners (n=4) who experienced maternal near-misses.	Iran	Migrant
40	Nellums, L. B., Powis, J., Jones, L., Miller, A., Rustage, K., Russell, N., Friedland, J. S., & Hargreaves, S.	2021	“It’s a life you’re playing with”: A qualitative study on experiences of NHS maternity services among undocumented migrant women in England.	To investigate the experiences of undocumented migrant women who have been pregnant whilst living in England in order to understand factors affecting access to care and maternal health outcomes.	Qualitative	Migrant women born outside the UK (n=20) aged 18 or over who had experiences of pregnancy and undocumented status in England.	England	Migrant
41	Niebler, M., Documét, P. I., Chaves-Gnecco, D., & Guadamuz, T. E.	2016	Birth Experiences of Immigrant Latina Women in a New Growth Community.	To explore how (1) Latina women in a new-growth community perceive their birth experiences, (2) factors most important in creating positive or negative birth experiences, and (3) the role insurance status plays in the birth experience.	Qualitative	Immigrant latina women living in Allegheny County, PA (n=9).	U.S.A	Immigrant
42	Peters, I. A., Posthumus, A. G., Steegers, E. A. P., & Denktas, S.	2019	Satisfaction with obstetric care in a population of low-educated native Dutch and non-western minority women. Focus group research.	To gain adeeper understanding of the responsiveness of the obstetric healthcare system in the Netherlands as experienced by low-educated native Dutch and non-western ethnic minority women.	Qualitative	Immigrant and low-level education Dutch women with antenatal, birthing and maternity care living in deprived areas in the city of Rotterdam, the Netherlands (n=98).	Netherlands	Immigrant
43	Pimienta, J., Guruge, S., St-Amant, O., Catallo, C., & Hart, C.	2023	Newcomer Women’s Experiences with Perinatal Care During the Three-Month Health Insurance Waiting Period in Ontario, Canada.	To examine the systemic factors that shape newcomer women’s experiences with perinatal care during the threemonth health insurance waiting period in Ontario, Canada.	Qualitative	Women new comers living in Ontario Canada (n=4) and perinatal healthcare professionals (n=3).	Canada	Immigrant
44	Reppen, K., Henriksen, L., Schei, B., Magnussen, E. B., & Infanti, J. J.	2023	Experiences of childbirth care among immigrant and non-immigrant women: A cross-sectional questionnaire study from a hospital in Norway.	To investigate immigrant and non-immigrant women’s experience of childbirth care, assessing two dimensions: perceived quality of care and attainment of health care needs during childbirth. To better understand potential differences in women’s experiences of childbirth care between first time mothers and those with multiple births, the analysis was stratified by parity. The secondary outcome was t…	Quantitative (cross-sectional)	Immigrant and non-immigrant women in Norway (n=680).	Norway	Immigrant
45	Riggs, E., Muyeen, S., Brown, S., Dawson, W., Petschel, P., Tardiff, W., Norman, F., Vanpraag, D., Szwarc, J., & Yelland, J.	2017	Cultural safety and belonging for refugee background women attending group pregnancy care: An Australian qualitative study.	To understand the experiences of resettled Karen women from Burma, with group pregnancy care in Melbourne, Australia. (to explore women’s experiences of the program, what they liked or disliked, and whether it had helped them feel prepared for childbirth and going home with a newborn).	Qualitative	Karen women with refugee background in Australia attending group pregnancy care (n=19).	Australia	Refugee
46	Sami, J., Loetscher, K. C. Q., Eperon, I., Gonik, L., de Tejada, B. M., Epiney, M., & Schmidt, N. C.	2019	Giving birth in Switzerland: A qualitative study exploring migrant women’s experiences during pregnancy and childbirth in Geneva and Zurich using focus groups.	To describe the experiences of migrant women with pregnancy and maternity services at two main hospitals of Geneva and Zurich and to identify specific barriers for health care accessibility.	Qualitative	Migrant women who were either pregnant or in their first year after childbirth in Geneva and Zurich (n=33).	Switzerland	Migrant
47	Sauvegrain, P., Azria, E., Chiesa-Dubruille, C., & Deneux-Tharaux, C.	2017	Exploring the hypothesis of differential care for African immigrant and native women in France with hypertensive disorders during pregnancy: A qualitative study.	To explore the hypothesis of suboptimal care in more detail and to identify the factors associated with care that may be involved in the genesis of maternal health inequalities.	Qualitative	Women born in SSA (n=16) or in France of French parents (n=17) and treated for hypertension or pre-eclampsia.	France	Immigrant
48	Schmidt, N. C., Fargnoli, V., Epiney, M., & Irion, O.	2018	Barriers to reproductive health care for migrant women in Geneva: A qualitative study.	To identify barriers to access reproductive health services by migrant women in Geneva and to understand if the community played a role in addressing those barriers.	Qualitative	Women who identified themselves as a migrant and as a member of a community (n=78).	Switzerland	Migrant
49	Seidler, Y., Seiler-Ramadas, R., & Kundi, M.	2020	’No Austrian Mother Does This to Sleep Without a Baby!’Postnatal Acculturative Stress and “Doing the Month” Among East Asian Women in Austria: Revisiting Acculturation Theories From a Qualitative Perspective	To explore the postnatal experiences of Chinese and Japanese women who gave birth in Austria, focusing on their experiences and behaviors influenced by their heritage culture’s postnatal practices. Another aim of this article is to critically reassess Berry’s model in the context of postnatal care and maternal psychological health.	Qualitative	Japanese and Chinese immigrant women who experienced birth in Austria within 1 to 5 years prior to the study (n=10).	Austria	Immigrant
50	Tasa, J., Holmberg, V., Sainio, S., Kankkunen, P., & Vehviläinen-Julkunen, K.	2021	Maternal health care utilization and the obstetric outcomes of undocumented women in Finland—A retrospective register-based study.	To describe the use of maternal health care services and the obstetric outcomes of undocumented women in Helsinki, capital city of Finland, in addition to comparing the results with all pregnant women in Finland.	Quantitative	All undocumented pregnant women (n=60) that were identified in the electronic medical records of the public maternity clinics in Helsinki between June 2014 to May 2018.	Finland	Undocumented
51	Van Raemdonck, A.	2023	Early marriage/pregnancy among Syrian refugees in Jordan in light of reproductive governance and justice.	To discuss the centrality of reproductive politics in a context of refugee reception in the Middle East.	Qualitative	Married and unmarried Syrian women with reproductive healthcare experiences in Jordan (n=15), HCP from public and private hospitals and NGO's (n=13).	Jordan (study conducted by Belgian university)	Refugee
52	Vik, E. S., Hashi, R. M. A., Hamud, M. E., Aasheim, V., Kringeland, T., & Aasekjaer, K.	2022	Migrant Somali women’s experiences with their first contact with the labor ward prior to admission: A qualitative study.	To explore migrant Somali women’s experiences with their first contact with the labor ward prior to admission, in Norway.	Qualitative	Somali-born women aged ≥18 years who had given birth in Norway within the last ten years (n=10).	Norway	Migrant
53	Vurgec, B., Surucu, S., Koroglu, C., & Ezzo, H.	2021	Perinatal care experiences of immigrant Syrian women: A qualitative phenomenological study	The aim of the study was to evaluate the perinatal care experiences of immigrant women.	Qualitative	Syrian immigrant women who lived in Adana and experienced a pregnancy within the past 6 months (n=24).	Turkey	Immigrant
54	Wojnar, D. M.	2015	Perinatal Experiences of Somali Couples in the United States.	To expand the existing knowledge by exploring the Somali couples’ perspectives on care and support they received during the perinatal period in the United States.	Qualitative	Immigrant women and men from Somalia (26 women and 22 men) (n=48) who arrived in the United States within the past 5 years and had a child or children born in their homelands or refugee camps and at least one child born in the United States.	United States	Immigrant
55	Yaman Sozbir, S., Erenoglu, R., & Ayaz Alkaya, S.	2021	Birth Experience in Syrian Refugee Women in Turkey: A Descriptive Phenomenological Qualitative Study.	To describe in-depth birth experiences of Syrian refugees in Turkey.	Qualitative	Syrian refugee woman living in Turkey, at least 18 years old,having made at least one delivery in Turkey (n=15).	Turkey	Refugee
56	Yelland, J., Riggs, E., Small, R., & Brown, S.	2015	Maternity services are not meeting the needs of immigrant women of non-English speaking background: Results of two consecutive Australian population based studies.	To assess the impact of changing maternity care policy and practice on immigrant women's experiences of maternity care over time; to compare immigrant women's experiences of maternity care with those of Australian born women; and to consider the implications of the findings for health system reform designed to reduce health inequalities for migrant populations.	Quantitative	All women giving birth in Victoria in two weeks in 1999 and four weeks in 2007, excluding women who had a stillbirth or known neonatal death.	Australia	Immigrant
57	Yelland, J., Riggs, E., Wahidi, S., Fouladi, F., Casey, S., Szwarc, J., Duell-Piening, P., Chesters, D., & Brown, S.	2014	How do Australian maternity and early childhood health services identify and respond to the settlement experience and social context of refugee background families?	To investigate Afghan women and men’s experience of the way that health professionals approach inquiry about social factors affecting families having a baby in a new country, and to investigate how health professionals identify and respond to the settlement experience and social context of families of refugee background.	Qualitative	Women and men who were born in Afghanistan, aged 18 years or older, and who had a baby that was around 4–12 months of age (n=30). HCPs working in agencies (n=34).	Australia	Refugee
